# Supplementary material for: Matrix Metalloproteinase-9 Expression Is Associated with the Absence of Response to Neoadjuvant Chemotherapy in Triple-Negative Breast Cancer Patients
Source: Int J Mol Sci. 2023 Jul 11;24(14):11297. doi: 10.3390/ijms241411297 (PMC10378773; doi:10.3390/ijms241411297)
Supplement: Supplementary file 1 [file ijms-24-11297-s001.zip]

Archive with 1 entries (1 files):
- ijms-2488859-supplementary.pdf
